# Supplementary material for: Genetic mapping of Pinus flexilis major gene (Cr4) for resistance to white pine blister rust using transcriptome-based SNP genotyping
Source: BMC Genomics. 2016 Sep 23;17:753. doi: 10.1186/s12864-016-3079-2 (PMC5034428; doi:10.1186/s12864-016-3079-2)
Supplement: Additional file 1: Table S1. — Statistics of Pinus flexilis needle transcriptome de novo assembled using TRINITY. Table S2. BLAST analysis of Pinus flexilis needle transcriptome de novo assembled by RNA-seq. Table S3. Pinus flexilis SNP sequences for design of Sequenom iPLEX MassARRAY. Table S4. Pinus flexilis Cr4-linked genes showing homologies with P. taeda genes mapped on the Pinus consensus linkage group 8 (LG8). (XLSX 22 kb) [file 12864_2016_3079_MOESM1_ESM.xlsx]

## Sheet: Table S1
	Table S1: Statistics of Pinus flexilis needle tranascriptome de novo assembled using TRINITY
		Number (n)	Total length (bp)
	Library	3	na
	PE 100-bp reads	211080084	na
	Transcript	163075	158563974
	CDS	129483	78435213
	Component/Unigene	98996	68632643
	N50 (bp)	na	1861
	Average length (bp)	na	972

## Sheet: Table S2
	Table S2: BLAST analysis of Pinus flexilis needle transcriptome de novo assembled by RNA-seq
	Querry	BLAST program	Database	Sequence number
				10E-100	10E-06
	Pfl-Needle-163,075	BLASTx	Pta-protein-84,552	29505	80612
	Pfl-Needle-163,077	BLASTx	Pmo-RGA-128	230	2654
	Pfl-Needle-163,077	BLASTn	Pmo-Defense gene-979	2219	8109
	Pta-protein-84,552	tBLASTn	Pfl-Needle-163,077	20541	79714

## Sheet: Table S3
	Table S3: Pinus flexilis SNP sequences for design of Sequenom iPLEX MassARRAY
	SNP-ID	5'-seq	Site	3'-seq
	193916_B1-J464485R	TGCCCGACGACTCTGCCAGAATTTTGGAAATTGCAGGAATGGACTCCGCGAGAGCTGGTCACCAGGGTTTCAAGACTGTCGATCCACGGTTCGATCCTGAACGCGTTGACGAAGAGGGGTTTTTTGTAGAGGGTTCGAATCCCATTGGCTCTGCTGCATACCACGTCGGCCAAGGGTTTCGCGGGCAAATGCAAACTTTTCCCGATCTTCCGCAAGAAGAGGCAGTTGGCA	[G/A]	TGGTGGCGGGCAGTATTTTGATTGGCCACTGCCGGCCTCRACCTTGGAGGGGCTGTTACGGGGAAGTAGTAATAATTYGGGTGCGTGGCCGGCGATGGCGGCCGTTCTATCGAGCGCGGCTCAGGTAGAAACGAGCACTAACGTTCTGTTGGCAAATCTTTCAGTTCTTCAGCAGAAAGCTCAGCAGCTAGAG
	193890_B1-J463406Y	TTCGTCTCCAATTCGATCTATCTWTCTTTCGAAGACAAAATTCAATTTTTTTGGAATGATAGCACACCAGAAAAGAAAACCCTTCAAGTTAATTC	[C/T]	ATCGCTCGCATTACAGGAGGATCTTTAACAACTCAACAGGCACCGTGGAGCCAAACGGCAATCGAAACAAGCAGAAAATTGACAGTTAATAACAGTGGCGCGCCATCCAGGGTGATTCATTATGA
	193890_B1-J463406R	ATTACAAGGCAGCTTGCTTCCTTTCCAACATGAGAGAGACAGTTAAAAACAAGGGATTACAAGCTATGCAAACCTTGCTTCTTAAGGATCTCTTGCATGTTGATTGGAATGTGAGAAGCCCCAGTGAAGGGAAAGAGCTGCTGCGAAAACGTCTGAACGTGGTTGAGGATATCCTC	[G/A]	TTGCTCTGGATGATGTTGGCCAACATGAGCAATTAGCTGACCTCCTGGACCTGAATGCTTTGCATCCAAACGCTGTAATTCTGGTGACAACTCGAGATAGAGGAGTGCTACAACGATTCAGAGGTTGTTTGGAGTACGAAGTGAAGAGATTGGAGGCCACGGAAGCAGAAAAATT
	193394_B3-J445775Y	CAAAAGTAGCCTTACCGAAGCTTTGAAATGGTCAAGGGAGGCTGTCATTCATCCTGGCGGCCTCCAATCCCTACGGCGCCTTGCTGCAGATTATTCTCCGAGTTCTGGCGATAAGGGAAGCTATGAGAGCGAGCATGATTTAGCTGCTATGGTGCAAGATTTCATGGAGAATGGAAGCTCTGGGCAAGAWGTCGGTTGTTACAGCAGCGACAGCGATTCCGGCACAACCAACATTTTAAAGCTTGTAGAAAGTATTAAGGGCCTGAAGACTTCGGTGATGCCATTCGAGAAGGATTTGCTCTCTCTGATACAAGCT	[T/C]	TCATTCTGTCCAATAACATCGATTTTCATTGCTCAAGGGAAGGGATTTGCAAGGCTAGTTGTATCAAGAAGTTGTTAGTGAAGCATTTGAGGTCTATTGGATACAACGCTGCAGTTTGCAAGTCAGAGTGGAAGGGAACTGATAAAGTTCCAGGGGGTGAATATGAGTACATAGATGTTATACTG
	193340_X1-J444092M	CTCCTGCTGGAGTCGGTCCCGCTGGGGTAGAGAAGAAAGTTGCCGAGAAGACATCATTTGACGTCAAGCTGGAGAAATACGATGCCACTGCAAAGATTAAAATTATAAAAGAGGTGAGGAGTTTCACAGATCTAGGGCTCAAAGAGGCCAAAGATTTGGTAGAAAAGGCTCCTGCTATTTTGAAGAAAGGACTGACGAAAGAGGAGGCTACCCAGATGATCGAAAAGTTGA	[A/C]	GGCGTTAGGAGCTACYGCAGTGATGGAATGAGAGAGTAATTGTCCAGGAATTTGTTTTTGTTGCTGGACAAATAATATGGGAATTTATTGAGGGAATGTTGTTGAATTTACTGAGTAGATTAGGGTTGTCTTTCGTGCCAGGGACCTGGATGAATCAGCCTTATTTTATAATAATTCCAGAGGATACGATTCTGTTTTACACAAGATT
	193207_Z1-J438219M	TTCTTTGCCATCTCCCTCTGCTGGAAATGGACATAAGTCAAAGGATAAAGCAAAAATTAGAGTTTTCAGAAGAACTCGTTCTATGAAGGCTGTTGTAGAGGAAGCCAAGGGGATTCTGGAAACTCCCTTAGACATGGAGAAGAATGAGTCCGAAGATGGACAAGAACAAGAACAAAATGATGCTGAAGTTACAGCAAATAGTGAGGACCTAGGGAAAGAGTC	[C/A]	GATAAGGATAAAAGTGATACTGCTAAGGAAATTGACGAAAGCAAAGGGGAATCACTTGCCAGCGATAAAAAACCTTCTCAGTCTGGAAAGAAGAGGCGGCGCAAGTATTCATCTAGAGCCACAAGTGCTCAAGATGCAGATGATGCTGATGTTCAGTCTGAGCTCA
	193207_Z1-J438219K	ATGCTGACCCCCAAGAGGAGGGGCTGGCCTGGATGGTCTACCAATACGCCTTCTCCTCCTCCGGCCGAAGACATGGCAGGTTCCAGTCACGTCGCGACGCCCGCGGCCACAGCAGGAGGGAGCAGCGGAGGTAGG	[T/G]	CTTTAGTGGAGGCTCCACCGCGGAATTTGCTGGACAATAATGGCGAAATCGTGGCCACACGAGGCGAGCCCGAGATCTGGAGGCGTTTCAAGGAGGCCGGATCTCTGGACCAGGAATCCCT
	192488_B5-J416463Y	ATAGATCCATCCACTCCTGGAACAGAAATTGCAGCAGAGACTGCTGCAGCATTGGCTGCTTCCTCCATTGTCTTCGTAGCCATTGACAATCCTTATTCCCTTCTCCTCCTTGACAAAGCTAAATCGCTGTTTGATTTTGCTGACCAGAACCGTGGAACATATGATGGAGAATGCCCTTTCTATTGTTCTTTCTCAGGCTATGATGACGAGCTTGCATGGGCAGCGTCATGGCTGTATAAAGCAACCAGATCACCAAAGTATTCCCAATACATAATCCAGCAGAATTTCTCTACTTCCAATGTATCTGAGTTCAGTTGGGATCTCAAATCTGCAGGAGTTCAAGCCCTCCTCTCTAATCTATATTTCTCTGGAGAATCCATCTTTGAAGTTTACAAAAAC…	[T/C]	ACAAGCACATCATTCCTCCTATTGGTTTATAGTGATTTAATGTCAAACCACAACCAATCCCTGCAATGTGATTATCAAATCTACGAGGCGGGCGATCTTATTGCATTTGCCAAACAACAAATTCATTACATTTTGGGCTGGAATCCACTGGGTATGTCTTTCATGGTGGGATTTGGTGACAGATATCCACAGCAAGCTCATCACAGAGGATCCTCC
	192488_B5-J416463K	GGTAGCTTTATCTGCACGTTGTCTCCTTATTTTTCGTTGGGATTAACTAATCAGTTGCAGCAGGAATGAATACAGTCTTATCGTTTGGATTAATTAACCAGTGGCGTCCGGAATGGATTACAAGCTTACTGTTGAAAGGTTTGTATGTATAAT	[G/T]	CTTGCTGCATTACTGTCTGCTGATCATCAATTTGTGTTGGGTGAGTTTGACTATAAAGATGCTCTGCAAAAATCAATTCTGTTTCTGGAGGCTCAACGTTCAGGGAAACTGTCCAGCGGTAGCAACAGGATCTGGTGGAGAGGAGATTCTGCTCTCACAGATGGACAAATGGAAAATGTGGATTTAGTTGGTGGTTACTACGATGCTGGGGATAATGTGAAGTATGGCCTTCCCATGGCATTCACCGTTACAATGTTAGCATGGGGAGCCCTTCACTATGGAGATGAACTTGCAGCAGCTGGAGAGTTGGACAACGT
	191357_B3-J382214M	ACTCAGTGGTAAAGTCAGATAAACTCACGTGGCTACCTAATGGAAGTGAGTATGAAAGGCCATCTACAGATCAGTCTTCCAAATCGAAAACTTTTACTTCTTTCAATTGTAGTCAAGATTCTCTTCCAGAATTTTCCAGTGATCCTATTTGTCCGACATATCAGGATATAATCATTTCCAAACTTAGGCCGGGTCAGGTTATTGAACTTGAAGCTCATGCTGTGAAAGGACAGGGAAAAACACATGCCAAGTGGTCTCCTGTTGCAACTGCACGGTATAGAATGCTTCCCGAGGTTGTTTTGCTGGAAGATGTTGGTGATGATCTTGCAGAAGAGCTTGTTCAGA	[A/C]	GTGTCCTATGAAAGTCTTTGACATTGAAGACCTTGGTGGAGGGAAAAAGAAGGCAAAGGTTGTTCGTCCAAGAGAGTGTACATTATGTCGTGAATGTATTCGTGGGGATGGGTGGGATAAGCGAGTACAATTACGTCGTGTGAAGGAGCACTTCATATT
	190571_Z7-J362785Y	CAATTGCCTATTCAATTTCTCAGGCGCTCACTCATTTCGTTTCAAGCACACTTACTGGAGACTTTGACAGTTCAGTGGGATCTGCTAAAATGTTGCCTCTGAAGAATTTAATGGCGCCTCCTCCAGTTCCTGTTCCTTCCCCTACCGCTCCCTATCCCCCTTCCCCTCAAGATGAATTAGATTTAGTTTTGGCGAAAGC	[T/C]	GCGAACCGAAACAGGACAGTAATAATGACGGCCCTGAATTGGGCGTGGGCTGAGCCGAATACCATGATTGATCTCTTCGTTGAGAGCTTCCGTGTAGGTGAAGGGACACAGGAATTACTGAACAATCTGCTCATTGTTGCCATGGATGCAAAG
	190534_Z2-J362068R	GCTCTTCAACCAACCCACATCATTCTTTCTTCGCCCTTTGCTCTTCTCAGAGGTTCCAAGAGTCTCGCCCGCCATGGCTCGCGTCCTCGCCATTGTTCTGAGCACTTTGTTTTTGCTGGCCGTATCTGTATCGGCTGCC	[G/A]	GGTCGTTTGAAGAAGCAGGGTATATTGATATGGTCACTGATAAGATCCAGGACGTGGAATCCAATTTCCTTAAAATCTTGGGAACCAATCCGAAGTCTCTACAGTTTGCGGAGTTCGCTCTCAGGTATGGGAAGAGGTACGATTCCGTCCATCAGCTTGTGCACAGATTCAATGCTTTTGTGAAGAACGTGGAGCTGATCGAGTCAAGAAACAGCATGAAG
	190313_B1-J355530R	ATTAATTGCTTTGACATGGGCTCTGGAACCCTCGCTTGTGCAGCAAAAGAGGGGATGAAACTTTATGTTTATAATCTAAGAGCAGCACATGTAGAAAGCACAAGGCATAAGGCTATTGAAAATGCCTTGAATGAAGCCCTATCTGGGGGCCTAAGTGTCAGTGCTGCCACAAAGCAAGC	[A/G]	CAGAAGGAAGGAGCTAAAGCAGCAAAGTTAGCTTCCAGGCAAGCAAAGCGGATTATTGGACCCATSTTGTCGTCAGGATGGGACTTCTTCGAAGCTTTGTACTATGGTGGTAGCATTATTGAGGGG
	189029_B1-J326511R	ATATGATTCATGGCAGATTAAGAACAGTGTGGCACCAGGTGTAGCAGACCCTCATGGTCTTTGGCACAACTGCAAGCTAGATATAAAGAAATGTAGTTCAAGCCAGTTGGAAACAATGCAAGGTTTCAGGATTGAAATGCTTAACGCATTGAAGGTATTTCAGAGCTCTGCATCAGGAGGCATGTTCATCAACTCATGCTATGCACATTGTCAATCTGAAATGCAGGAGACTTGGCTTGAAGATGACTCTCCAAGATTAAATGGATTGAGCATTGCAGAGGCAGTAGGAAATTGGTACTTTGGTAAAGCTGTT	[G/A]	TTAAGGAAACTGACTGTCCATACCCATGTGATTCCACTTGTCACAACCGTRTTTTCACACCGAAAGAATACTGA
	187930_B1-J304083Y	TTAGCGGATTATTCTGCTCATCCTCGACATGTCAATGTAGTGAAAGAGTTTGTTCAACCCCTTACAGATGACTTACTTGCTCTGGACTGGGAGGCTGACCTTGGTGAGCCTATGCTGCCATCTTATGGGGCCATTAGGATTGCAGTGCTTAAGCCAAAGGAGGGTCTTGCCGATCCACAGAGGTTTGAGCTGGCTGAGATCCTCAGTGGGTACAAGGGTTTTTTTCCATCAGTTGGGCAGGTTAGTTTTGGTGAGAATTTTTCTG	[C/T]	TAGGGCTAAGGGTTTTACATGGGGTTCCCTCTCACTTTTCCCCGGTGGTAAAGAGCTGGAGGAACTTAACGCAAATGAGGAGCATGCCAAGATACAGAATGAGAAGGTTCTGCCCCAGATGGAGAATT
	187585_B1-J297341Y	ATGGATACACTGAAAAGCAACAACAATGGGACACAGAGGAACAAAGYCAATTCCTTTTTGAGATCATGGGCTTGGAAGAGAGAGCACAGGCCTGA	[T/C]	AAGGACCGTTTTGATAGGCCTTACCATCACAAAGTCATTGTTCAGGGTGTTACACATGACCTGGTTATCAATCAAGCTCCTTTCAAGACCACTGGTTTTGCATCTACAGTATGGGACAGCGCAATAGTGTTGTCCAAGTATCTGGAAAGGCTACCCCAAAAGGTGGAGGGAAGGAATTGCATAGAACT
	187549_B6-J296815Y	GTAGATGTACTGAACTACATCTTATCTACATATGCCACACATGGATTAGACATCAATAGTGGCTGTGGTTCAGACAACAGCACAGCCCTGCATTGTGCTGCTGCAGGAGGGTCTGGCCGTGTTGTTGAAACTGTCAAGTTGCTGATTCAGTCAGGTGCAGATGTTAATAGCTTGGATGTTTTTGGAAGGAGGCCTGC	[C/T]	GACGTGATCATTGTTCCTCCTAAATTAGTTCATGCTAGGTCTATTCTAGAAGAAATGCTGAATGTGGCTGTTGGTGCACTGTTAAATTCTTCAWCAAAGTTTTCCAGCATTATGTCAGATTCTAGCTTCCATTTACCTGAATTYGTACATGA
	187252_Z1-J290363Y	ATGGCATCTCTGCAATTCAAGGTCACCAGAAAGGCGGCCATCCTCGTTCCGCCCATCGTGCCTACCCCGAAAGAGTTTCTGTACCTTTCCAATATCGATGATCAAGGAA	[C/T]	GCTCAGATTTCATGCTCCCTTCTTTCATTTCTATCAGTTCAACCCATCGATGAAGGGTGAGGATCCCGCCAGGGTTATCAGAGAAGGGCTGGCCAAGGTTTTAGTGTTCTACTACCCTTTAGCCGGAAGAGTCAGAGACGCGCCCAACGGTAAGCTCGTGGTAGAGTGCACCGGAGAA
	187019_B1-J286987Y	ATTCCGCCCTCGCACAGGGCGCTCACGGCCTCGGTCACATGGGGTTCCAGATTTAGGTACGCCGTGGCGCCCTTGGCAAGCTCTCGGGCGCTCTCCACTGCCTGTATCTCGGCGCTTTTGCTACCATGGGCGTATAAATATCCTTCGCCCACTACCTTTGCGCCCTGCGCGATCACGCATCCGAAGTTAGGGTGTGGAGCAGTTAAGCCCCCTGATCTGTCTGCAATTTTCGCAGCTCTAAGCAAGTGGTCGGCGTCCGGGTTGTTACATGTGA	[T/C]	CAGGGGCCGAAAGGAAGCTCGAATTGAAAAAGCCATAGAGCTCTAAACAATTCGAAACCAGATTGACGTGTCCCTCTTTATATAGACTGAACTATTCAAAATAGACTTAAACCACG
	185286_B1-J259257Y	TTGCAGAGAAAGGCTTCCCCATCTCGGTCTACAACAGGAGCAGTGAAAAAGTGGATGAGACTGTTAAGAGAGCCAAGATTGAAGGCAATCTGCCTGTGAAGGGCTTCCATGACCCAAAGGATTTCGTGAATTCAATCCAGAAGCCCAGAGTTATAATCCTGCTCGTCAAAGCAGGGTCCCCAGTGGACAAAACAATAGAAACCCTATCCGCC	[T/C]	ACATGGAGGAAGGGGATTGCATTGCGGATGGTGGGAATGAATGGTATGAAAACACAGAGAGGAGACAGGAGGCTGCCAAGCAGAAAGGGCTGCTGTATTTGGGGATGGGAGTCTCTGGCGGTGAGGAAGGAGCCAGGCATGGTCCCTCTCTGATGCCCGGAGGGTCATATGAAGCCTACAAGTACATCGAGGACATA
	185286_B1-J259257S	AAGGGCACTGGTAAGTGGACTGTGCAACAAGCCGCAGATCTGTCCGTTGCAGCCCCTACCATTGCTTCTTCTTTGGATTCTAGGTTTCTTAGTGGATTGAAAGAGGAGAGGATGGAGGCCTCCAAGGTGTTCAAGAATGTAGATGTGGGTACTGTGCCAGATTTGGACAAGACTACGCTTATTGATGATGTGAGGCGGGCTCTGTATGCATCTAAGATATGTAGTTATGCGCAAGGAATGAATCTGATCCGTGCGAAGAGCATAGAGAAGGGATGGGATTTGGAATTGGGAGAGCTCGCCCG	[C/G]	ATCTGGAAGGGTGGTTGCATCATTCGTGCAATATTCCTCGATCGGATCAAGAAGGCCTATGACAGGAATCCAGATCTGGCTAGTCTGCTGGTCGATCCTGAATTTGCAAAGGAAATGGTTGAGAGACAGTCAGCGTGGCGGCGAGTTGTGACTC
	180917_B1-J204077R1	ATGGCACCACCTGGGGTTCCTGCAGAGTTGTTCGGAGAGTCGAAGGTGGGTGCCCTAACTGGAGGGTATAACTCCAAGAGAGGGTATGTTACCTTCCTGGCGGGTAGTGGAGATTACTGGAAGGGCGTTGTAGGGCTGGCTAAAGGCCTTCGCAAGGCCAATAGCGCCTACCCTCTCGTTGTTGCCATGTTGCCTGATGTTCCGGAGGAGCACAGGGAGATTTTGAGGC	[G/A]	CCAAGGATGTATATGTCGCGAGATCGAACCTATCTACCCTCCTGAAAATCAAGTGCAGTTCGCCATGGCTTACTATGTCATAAATTACTCTAAGCTACGTATGTGGGAGAAGTTTGAGGATTACAGCAAGATGGTGTACCTGGATGCAGACATCCAAGTGTTTGAGAACATCGACAATCTCTTCGACATGCCGGATGGCTACTT
	177965_B1-J176778K	CCTTGGATTCCTCCAAGGCAGGTTTTATATAATGGCTATAGATTGCTCTCCAGTTTCAATACAGATGTGCACAATCTTCTTCTCA	[T/G]	TGAAGTGATTGTAGACATTGATTCTGAAATCTGTGGAGGTAAAACCATGGCTTCTTCCATGACCATATCAAGGTCTAGGCTCTGTATCTTATTAGTTATACTGGAAAGAGTATTCAGCGCCTGTGATGACTGCGTGAGTTCCAGAGCATCATACTATGGAAGTCCAGACAGCCTCGGAAATGATAGTGGAGCTTGCGGCTAT
	175832_B1-J160798Y2	CCAAAGGAACATGCTTCTCGCCAAACATCTCAAGCTCTACAGGGCAGTACTCTGAAAAATATATCTTCCGGAATGAATGCTTCAAATCCTCCCCTCCCAACAGTTAATGGAACTGGAGCTTTTGGGATTCCATCATCTAAGGTTATTTACAGGTCTCTTTTGGCTGATGTGGTCCAGACAGACACTGTTAAAGGTCTCTGCCAACTTCTTGTCATTGCTTCCAGAGAAGCTGCAAATGCTTGTGGAGCTCAAACAAGTTTGGAAAATGGGCCTTTGGATAAGCAAGCAGCCAAGGAAAACAGTTTGACAAATAACAAAGACTCCCCTGAATCATCAACTCAGAATGAGTTTCGTAATGAACAGATTAGAGATGACAGGTTGGAGACTGATCGAGGGTAC…	[T/C]	CTCTTTACAGCTCCGTCTTCACCCTCTGGTGGTTGTAGGAAGCCTTGCAGTCATCATACAACACAAACATTTGCTGAACAAGAGAGAATTATCCTGTCAGAATTTCGTGACTGTCTTCGGAGTATTATTGATGTAGGCAAAAGAAGAGCCACACAGTATTCAACAGAGGCAGCAATGACAATGAAAAGGAACCAGCAGCCTGAATTAAATCCTCAGCTTAGCAGGCCTGT
	175832_B1-J160798Y1	TGAATTGTTATAACAATGTCGACCATGAAACTGTGAGAAGAGAAGCTGTTGATGCGATACTTGAGCGTAATCCTAATGCATTTAGGCCTAAGATTGCAAGCAGTCCAACTCCTGTTCGAGATAACAGGAATGCTGTCTTTCAAAATCAAGAAGATATGGGAGAGCAACTTCTTCCAGCTAAACATAATAAAGGGTGTCATTGCAAGAAATCAGGATGTTTGAAGAAGTATTGTGAATGTTTCCAAGGAAATATTTTATGCTCTGAAAATTGCAAATGCATTGATTGCAAGAATTATGAAAACAG	[T/C]	GAAGAAAGAAAGGCTCTCTATCAAAGCGATATTACGGGAAGCTTAAATTATCCTCAGCCTGTATCAAATGCTTCTATGTCTGGAACAACTGCACCTGTAGGTTATTCGTCTCCTTCTCCTAGCAAAAAGAGGAAAACTCAGGAAGTCCTATTTCATCAAACRCCAAAGGAACATGCTTCTCGCCAAACATCTCAAGCTCTACAGGGCAGTACTCTGAAAAATATATCTTCCGGAATGAATGCTTCAAATCCTCCCCTCCCAACAGTTAATG
	172680_B1-J141475Y2	ATGCAAAGACTTTGAACCTTGAGATGGAGGTCAATGTCATTGCACAACCCCTAGATTCCCTCACCAGGGAAGCCCTAGGGATCAGAGAAGACGAGGCATTAGCTATCTGTGCACAATTTCGTCTTCATCAACTCTTAGGGGAGGGCTTGAACAAAAATGAAGGCAAAAACAATCAGTTAACATCAGTTCCCCCTCGTGACAAGTTCATCAAATTCATAAAGGACCTAAATCCCCTGGTGTTTTTCTTGAGTGATAATGATATAGACCATTCATCTCCTGATTTCATAGAAAGATTTAAGAACTC	[T/C]	ATAGATCATCTATGGAGATTATTGGATTCAACCAGCGTATGTTTCAAGGGGAGAGAGTGCGAGGAAAGGCGTATGGTTGAAGGCGAGGCTGCCATGGGGTTGGTTAATAATGTAGCGTATGATGGTGCTTCTCGTGTGGAGAGAAACGAGAGCCATTTGAACTGGGCCAATAGAATTAGGGAAGGGGGATTTGTCTGTGAAATCCCTAGTGACAAAATAATTGACTGTGCAAGAGCCATGCTTCGTAAACATGATTCAAATTGGGAGATGCGTTTGGAGGGTGGGTCTATTTCTCTTTGTTGGAAGAGTCA
	172680_B1-J141475Y1	ATGATGTGGAGGATTCTACCGAGATAACCAAAAAGAGAAAAAGAGCTAGAGTCTCAGGTGAATCTACCAAAAGCAAACTCTGGAATGTCTTTGAAAATAATGCAGCCTCACCCCACACAGGAGAGAGCTTGGATCATGGAAACCACTGCCTGGCCCAAGAAACTAAGTTAAGTTCTCTGCATGGAGCGGAATCAGACAATCAATTAGATTTGGAGGCCATGGGAAACAACAGCAACAATAACAACAATAACAGTAGCAACAGCAACAACAAAGG	[C/T]	AGATCAGGTGGACGCCAGAGTAGTCCACCTAATCTTCCCAAGGAATCGAGATGGGCTGAACAACTGCTAAACCCGTGTGCAGTAGCTATAGCCAACAATAACATTGTTCGCATTCAACATCTCATATGGGTCCTCCATGACCTTGCATCAATCACAGGT
	169068_B1-J124413Y	CAACGAGCTGATTGAGTGTATAGAACACATCTTGTACATTATCTAAATGGATTGGGTGGATGTGAGCATCGGAAGCAGAAAATGGCAACTGCAGAGATTGATGCAACTCCTACTCGCAG	[C/T]	TCCACGAAAGCTCTCCTACCGACTGCGATTCCTCGTTTACCCATCATTCCAAAGATTAAAATACCTAGAGTTTCCCAACAAAGAGCTGCTCAAGGATGCCAAGACCTTCAAAAATTGTTCGGCTCTGCGATGGTTGAATGCGTTCAAACCATTGAAAGAACGTTCAAGGCCGTAGT
	167582_B1-J118650W	AGACCAGACAATCCTTGGGAATTGGGGAGTTGGATCCACCTCCATGGCTTAATAGAATGCGTGAAATTGGTTACCCTCCTGGGTACCTTGACTCGGATGGGCCAGATGAGCCTTCGGGAATTATAATCTATAGGGATGATGAAAATATGGAACTGGAGGAAGAGGGAGAGATCGTTGGGGATGAACCCTCAAAGTTATCAACGAAAAAGATGACTGTGCCCTTTCCTGGAATAAATGCCCCCATACCTGAAAATGCAGATGAACGGCTCTGGAATAATTCTTTTTCTGGTCCAGACAAGTCAGAT	[A/T]	TTGAACAAACGCCAGGTTCATCAACTTCAGTGACAAGAGGGCACCGCTTTGATCAAACTAGGGCCTGGGACTACAACAGTTCACCAGACGAACAACCTCCAGGAACTGAACGTCTCGGAAATAATGCTTTCGGTTCTGATTACGCATCAAGAAGCATAGGAGGGAATAACACTCCGAGTCCAAATTACTCAAGTCGACACCACTTACCCCGAAGCCCTAATCTGACCAGGTCTGTATCTGACAGTGGACGGAGAACTCCTGTTTACGACAATTCTCCAAGAGCTATGCATGCCA
	167582_B1-J118650K	GAAGGATCAAACAACAGATTATTCCCTTCAAGGAAAGGAAACAAGCATTCCATATTATGATCGTGCTTGTGCGGCACCCTTGACAATTCAAGATGGATCAACGAACTCAGAGTGCAATGAAGTGACCCCAGCTGAAGCTTCTAGATGCTTCAACTGTGGCTCATATAATCATTCTCTTAAGGATTGCTCAAAACCTCGAGATAATGCTGCCATAACGAATGCTCGCAATCAACATAAGTCGAAGCGAACACCT	[T/G]	CTTCTGGTCCACGTTGTCCTCAGAGATATTACCAAGATTCTCCGGGGGGAAAATATGAGGGAATAAAACCAGGAATGCTTGGCAGCGAGACCAGACAATCCTTGGGAATTGGGGAGTTGGATCCACCTCCATGGCTTAATAGAATGCGTGAAATTGGTTACCCTCCTGGGTACCTTGAC
	155897_B1-J86819R	CTGGAGTGAACTCCCGTCTTCTGCTCGCCAGGAACTGTTACGTATTGATAAACAATCTCTGTTCGAACAAGTACGTAAAAATCTTTATTGCTCACGCTGCAATGGTTTGCTACTGGAAGTATTTTCCCAGATTGTCCATTATGGGAAAAGC	[A/G]	TACAACAGGAAGCTGCATATGCAAACATTGGGGGTGGCCCTGGACAATATAGAAATCATAATGAAAATGGATCGAAGCTAACGATTGCAATTTCTCAAGATGATACAAGTGATCCATCAGTTCACCCATGGGGTGGGTTAACTACAACTCGAGATGGTGTCTT
	185160_B4-J257121S	ATTTCGCAGAGTTTCTTCAATGGCCTTGCGGGCGGAGCTGCGAGCTCCTGCGAGGGCAAGGGATTCTATACTTACAATGCTTTCATCGCAGCGGCCAATGCATATTCTGGATTTGGCACCACTGGATCCGCAGACGTCACAAAGAGAGAACTCGCCGCCTTCTTAGCTAATGTTATGCACGAAACTGGAGGGATGTGCTACATCAATGAGAGAACCCCTCCAATGATCTACTGTAATAGTTCAGCCACGTGG	[C/G]	CGTGTGCGAGTGGTAAGAGCTACCATGGACGTGGCCCTCTCCAGTTGAGCTGGAATTACAATTATGGAGCGGCTGGGCAGAGCATTGGGTTCGACGG

## Sheet: Table S4
	Table S4: Pinus flexilis Cr4-linked genes shows homologies with P. taeda genes mapped on the Pinus consensus linkage group-8
	LP gene ID	Lowest E-value (BLASTn)	P. teada Accession (E-value)	Gene description	LG location
	LP-463406	0	0_9909 (1365484)	tmv resistance protein n-like	0
	LP-176778	0	0_3151 (1352503)	expansin-like b1	1.73
	LP-160798	1.5062e-169	0_8894 (1364469)	protein tesmin tso1-like cxc 5	2.78
	LP-444092	0	2_8017 (1373607)	50s ribosomal protein chloroplastic-like	2.85
	LP-86819	0	0_18388 (1363309)	protein shisa-5	5.08
	LP-355530	0	0_10787 (1355708)	unknown protein	17.37
	LP-124413	2.882e-178	0_1772 (1354637)	yggt family protein	20.06
	LP-286987	0	ContigId:Contig4176	na	22.39
	LP-257121	1.26e-143	1_5330 (1369303)	class IV chitinase	22.75
	LP-326511	7.6552e-109	ContigId:Contig5309	protein notum homolog isoform x1	24.71
	LP-296815	0	0_6683 (1379544)	zinc finger ccch domain-containing protein 30-like	24.72
	Cr4-St	na	na	putative major gene resistance	25.72
	LP-290363	4.9613e-138	0_17485 (1362406)	benzyl alcohol o-benzoyltransferase-like	26.07
	LP-362068	0	CL3041Contig1	thiol protease aleurain-like	27.85
	LP-141475	0	0_8801 (1364376)	nodulation-signaling pathway 1	28.93
	LP-204077	3.0309e-157	0_1798 (1354600)	galactinol synthase 1	28.93
	LP-304083	0	0_18916 (1363837)	unknown protein	28.93
	LP-445775	2.8759e-114	2_3820 (1377181)	unknown protein	28.93
	LP-416463	0	ContigId:Contig2043	endoglucanase 16	31.98
	LP-259257	0	CL1107Contig1	6-phosphogluconate dehydrogenase	33.36
	LP-297341	0	0_10342 (1355263)	protein-lysine methyltransferase mettl21d isoform x1	34
	LP-464485	0	ContigId:Contig5604	protein sensitive to proton rhizotoxicity 1	35.91
	LP-118650	0	2_10454 (1371105)	zinc finger cchc domain-containing protein 8	37.37
	LP-362785	7.8711e-110	0_1105 (1376142)	nucleotide-diphospho-sugar transferase family protein	39.64
	LP-438219	0	CL1365Contig1	nuclear matrix constituent protein 1-like protein	44.39
	LP-382214	0	0_8279 (1363854)	dna-directed rna polymerases i and iii subunit rpac1	47.64
